# Supplementary material for: Functional implications of glycans and their curation: insights from the workshop held at the 16th Annual International Biocuration Conference in Padua, Italy
Source: Database (Oxford). 2024 Aug 13;2024:baae073. doi: 10.1093/database/baae073 (PMC11321244; doi:10.1093/database/baae073)
Supplement: baae073_Supp [file baae073_supp.zip]

Archive with 1 entries (1 files):
- suppl_data/SupplementaryFile1_final.docx
